# Supplementary material for: CAF-1 and Rtt101p function within the replication-coupled chromatin assembly network to promote H4 K16ac, preventing ectopic silencing
Source: PLoS Genet. 2020 Dec 7;16(12):e1009226. doi: 10.1371/journal.pgen.1009226 (PMC7746308; doi:10.1371/journal.pgen.1009226)
Supplement: S4 Table — (XLSX) [file pgen.1009226.s004.xlsx]

## Sheet: Table 1
Numerical Data
	Exp. 1				Exp. 2				Exp. 3
	H4 K16ac	H3	H4K16/H3		H4 K16ac	H3	H4K16/H3		H4 K16ac	H3	H4K16/H3		AVERAGE	Std Dev
sas2	0.56	1.46	0.383562		0.49	1.26	0.388889		0.58	1.2	0.483333		0.418595	0.0561286
WT	1	1	1		1	1	1		1	1	1		1	0
rtt106	0.66	1.04	0.634615		1.14	1.06	1.07547		1.11	1.09	1.01835		0.909479	0.239746
cac1	0.31	0.87	0.356322		0.82	1.08	0.759259		0.64	0.9	0.711111		0.608897	0.220058
rtt109	0.27	0.99	0.272727		0.36	1.17	0.307692		0.45	0.87	0.517241		0.365887	0.132237

## Sheet: Table 2
Numerical Data
	Exp. 1		Exp. 2		Exp. 3
	GFP/H3	Normalized to WT	GFP/H3	Normalized to WT	GFP/H3	Normalized to WT	AVERAGE	Std Dev
SAS5-YFP rtt109	0.648717	0.819632	0.628603	0.825177	0.0665964	0.611036	0.751948	0.122065
SAS5-YFP rtt106	0.598818	0.756586	0.556857	0.730994	0.132685	1.21742	0.901665	0.273747
SAS5-YFP asf1	0.780791	0.986503	0.71662	0.940718	0.112064	1.02821	0.985143	0.0437612
SAS5-YFP cac1	0.605272	0.76474	0.83181	1.09193	0.146285	1.34219	1.06629	0.289578
SAS5-YFP WT	0.791474	1	0.76178	1	0.108989	1	1	0

## Sheet: Table 3
Numerical Data
	Rep 1		Rep 2		Rep 3		Rep 4
Strain	Mating/Plating	Rel. Mating Efficiency	Mating/Plating	Rel. Mating Efficiency	Mating/Plating	Rel. Mating Efficiency	Mating/Plating	Rel. Mating Efficiency	AVERAGE	Std Dev
H3/H4	0.0100259	1	0.0118787	1	0.0106562	1	0.0155622	1	1	0
H3 K122A/H4	0.00438547	0.437414	-	-	0.0104792	0.983396	0.00826748	0.531252	0.650687	0.291929
H3 K122R/H4	0.0078607	0.784038	0.0185345	1.56032	0.012725	1.19414	0.00855769	0.549901	1.0221	0.446811
H3 K56R/H4	0.0578495	5.77	0.151537	12.757	-	-	0.110326	7.08934	8.53879	3.71219
